# Supplementary material for: Feeding sows resistant starch during gestation and lactation impacts their faecal microbiota and milk composition but shows limited effects on their progeny
Source: PLoS One. 2018 Jul 3;13(7):e0199568. doi: 10.1371/journal.pone.0199568 (PMC6029764; doi:10.1371/journal.pone.0199568)
Supplement: S1 Table — (XLSX) [file pone.0199568.s001.xlsx]

## Sheet: Feuil1
		DS	RS	SEM	P-value
Bodyweight changes (%)	Day 80- day 104	4.04	4.14	0.59	0.94
	Day 104 - weaning	-19.91	-20.01	0.96	0.96
Backfat changes (%)	Day 80- day 104	-1.99	-0.41	1.69	0.65
	Day 104 - weaning	-24.02	-27.06	2.68	0.58
