# Supplementary material for: Feeding sows resistant starch during gestation and lactation impacts their faecal microbiota and milk composition but shows limited effects on their progeny
Source: PLoS One. 2018 Jul 3;13(7):e0199568. doi: 10.1371/journal.pone.0199568 (PMC6029764; doi:10.1371/journal.pone.0199568)
Supplement: S2 Table — (XLSX) [file pone.0199568.s002.xlsx]

## Sheet: Feuil1
	RS	DS	SEM	P value
Sum (mmol/g)	10.55	8.89	0.88	0.35
% acetic acid	58.29	60.41	0.99	0.29
% propionic acid	21.86	21.96	0.54	0.93
% butyric acid	10.66	9.88	0.4	0.35
