# Supplementary material for: Feeding sows resistant starch during gestation and lactation impacts their faecal microbiota and milk composition but shows limited effects on their progeny
Source: PLoS One. 2018 Jul 3;13(7):e0199568. doi: 10.1371/journal.pone.0199568 (PMC6029764; doi:10.1371/journal.pone.0199568)
Supplement: S3 Table — (XLSX) [file pone.0199568.s003.xlsx]

## Sheet: Feuil1
	Caecum			Colon
	DS	RS	p-values	DS	RS	p-values
Sum (mg/g)	11.0±1.5	8.7±0.9	NS	5.90 ± 1.02	4.82 ± 0.66	NS
Acetate (%)	61.9±2.0	59.3±2.3	NS	53.74 ± 2.95	52.12 ± 2.39	NS
Propionate (%)	20.7±1.0	21.7±1.2	NS	21.52 ± 1.12	23.17 ± 1.88	NS
Butyrate (%)	8.5±0.8	10.5±0.9	NS	10.18 ± 1.76	10.16 ± 1.78	NS
Isobutyrate (%)	2.3±0.1	2.1±0.4	NS	3.83 ± 1.53	2.23 ± 0.69	NS
Isovalerate (%)	1.7±0.2	2.0±0.2	NS	2.8 ± 0.75	2.28 ± 0.60	NS
Valerate (%)	4.1±0.4	3.5±0.8	NS	3.13 ± 0.71	2.55 ± 0.91	NS
