# Supplementary material for: Feeding sows resistant starch during gestation and lactation impacts their faecal microbiota and milk composition but shows limited effects on their progeny
Source: PLoS One. 2018 Jul 3;13(7):e0199568. doi: 10.1371/journal.pone.0199568 (PMC6029764; doi:10.1371/journal.pone.0199568)
Supplement: S4 Table — (XLSX) [file pone.0199568.s004.xlsx]

## Sheet: Feuil1
Villus height (µm)	DS	RS	SEM	P treament	P individual
Duodenum	400.9	397.6	4.35	0.87	<.0001
Jejunum	366.4	406.6	4.43	0.16	<.0001
Ileum	364.8	360.4	4.07	0.87	<.0001
N=240/treatment
Crypt depth (µm)	DS	RS	SEM	P treament	P individual
Duodenum	313.2	340.3	3.77	0.32	<.0001
Jejunum	289.1	298.2	3.18	0.72	<.0001
Ileum	250.1	222.5	2.67	0.14	<.0001
N=240/treatment
Ratio V:C (µm)	DS	RS	SEM	P treament	P individual
Duodenum	1.36	1.27	0.02	0.55	<.0001
Jejunum	1.31	1.54	0.04	0.31	<.0001
Ileum	1.53	1.71	0.02	0.26	<.0001
N=240/treatment
